# Supplementary material for: Ecological Adaptation and Succession of Human Fecal Microbial Communities in an Automated In Vitro Fermentation System
Source: mSystems. 2021 Jul 27;6(4):e00232-21. doi: 10.1128/mSystems.00232-21 (PMC8409738; doi:10.1128/mSystems.00232-21)
Supplement: TABLE S1 [file msystems.00232-21-st001.xlsx]

## Sheet: Sheet1
Table S1. Metabolites identified via MS/MS fragmentation patterns, their features, annotations and peak intensities in different samples.																													MS1
Mode	Method	RT [min]	m/z meas.	M meas.	Ions	MS/MS	Name	Molecular Formula	Annotations	Comments (intensity)	AC1-Pool-1_D 5598	AC1-Pool-2_D 5599	AC1-Pool-3_D 5600	AC2-Pool-1_D 5602	AC2-Pool-2_D 5603	AC2-Pool-3_D 5604	DC1-Pool-1_D 5606	DC1-Pool-2_D 5607	DC1-Pool-3_D 5608	DC2-Pool-1_D 5611	DC2-Pool-2_D 5612	DC2-Pool-3_D 5613	TC1-Pool-1_D 5615	TC1-Pool-2_D 5616	TC1-Pool-3_D 5617	TC2-Pool-1_D 5619	TC2-Pool-2_D 5620	TC2-Pool-3_D 5621	RT [min]	m/z meas.	M meas.	Pool2 3645	Pool3 3646	Media 3648	Media 3649	Media 3650	AC1-T0 3658	AC2-T0 3659	TC1-T0 3660	TC2-T0 3661	DC1-T0 3662	DC2-T0 3663	AC1-T1 3664	AC2-T1 3665	TC1-T1 3666	TC2-T1 3667	DC1-T1 3676	DC2-T1 3677	AC1-T2 3678
Positive	C	5.38	313.204	312.197	[M+H]+	TRUE	(3,5-dimethylphenyl)-[4-(3-ethyl-1,2,4-triazol-4-yl)piperidin-1-yl]methanone	C18H24N4O	Spectral Library - Bruker MetaboBASE Personal Library 3.0 pos/neg	High in ACs	140678	2332	0	133214	0	125814	0	0	0	1908	0	2078	0	0	0	1932	2164	0	5.41	313.216	312.209	9364	3946	10288	9978	10770	0	0	0	0	0	0	0	0	0	0	0	0	11338
Positive	C	4.93	373.261	372.253	[M+H]+	TRUE	13,14-dihydro-19-hydroxyPGE1	C20H36O6	Spectral Library - Bruker MetaboBASE Personal Library 2.0 pos/neg	High in ACs	1864008	0	0	1623166	0	1570802	0	0	0	0	0	0	0	0	0	0	0	0	4.94	373.273	390.275	606476	145256	149638	151788	151946	2506	2428	1822	1216	2244	2024	1866	1856	1600	1820	2386	2218	694452
Positive	C	5.57	337.237	336.23	[M+H]+	TRUE	14,15-DiHETE	C20H32O4	Manual, Spectral Library - MoNA-export-LC-MS-MS_Positive_Mode.msp	High in ACs	505870	99872	92696	513186	97438	457122	94090	110610	98400	104766	96436	95562	98432	92020	93252	81450	81946	97610	5.61	337.235	336.228	0	2102	21488	25534	26784	22308	23248	22334	17808	21780	20002	24864	23356	26010	24364	25312	25638	39832
Positive	C	5.23	371.246	370.238	[M+H]+	TRUE	15,19-hydroxy Prostaglandin E1	C20H34O6	Spectral Library - Bruker MetaboBASE Personal Library 2.0 pos/neg	High in ACs	206250	0	0	177280	0	178632	0	0	0	0	0	0	0	0	0	0	0	0	5.25	371.258	370.251	59054	9744	232312	234940	242628	0	0	0	0	0	0	0	0	0	0	0	0	175246
Positive	C	2.16	276.171	275.164	[M+H]+	TRUE	2-(3-benzyl-2-oxoimidazolidin-1-yl)-N-propylacetamide	C15H21N3O2	Spectral Library - Bruker MetaboBASE Personal Library 3.0 pos/neg	No Diff	0	38580	38522	0	48126	0	29328	25496	27612	27772	24664	25576	38874	32370	34502	36888	35140	36264	2.16	276.17	275.163	1826	0	5932	5104	5422	5162	5106	4526	3196	4698	4314	5590	5178	4796	4846	5372	5016	5218
Positive	C	5.01	231.08	230.073	[M+H]+	TRUE	2,3,4-Trihydroxbenzophenone	C13H10O4	Spectral Library - Bruker MetaboBASE Personal Library 3.0 pos/neg	No Diff	0	78160	77958	4460	86926	4626	83296	74572	82980	84588	87458	94582	88022	83288	84288	87134	86338	87006	5.02	231.078	230.071	3070	1754	3782	4382	4914	9566	9710	7182	8700	8266	9870	7334	6608	9512	10230	7338	8666	5344
Positive	C	1	121.064	120.057	[M+H]+	TRUE	2,3-dihydrobenzofuran	C8H8O	Spectral Library - Bruker MetaboBASE Personal Library 2.0 pos/neg	High in ACs	446198	378520	379968	388960	410552	365434	293160	293960	290946	296140	295608	293316	289842	303400	291118	293164	313822	248474	1.02	121.065	120.057	21338	4144	18664	18134	18642	58188	53994	21284	17742	15972	14712	56066	53204	29182	24660	23800	19840	73414
Positive	C	3.1	162.056	161.048	[M+H]+	TRUE	2,8-Quinolinediol	C9H7NO2	Spectral Library - MoNA-export-Fiehn_HILIC.msp	No Diff	40290	40610	36558	38546	38298	39212	43836	32224	38690	34208	39936	37124	38854	42562	38410	40560	32660	42592	3.09	162.056		2851.25	0	1311.85	1767.97	1565.53	315.699	274.143	0	0	0	1347.26	0	19932.2	0	0	338.953	303.384	15731.6
Positive	C	2.05	146.057	145.05	[M+H]+	TRUE	3-Formylindole	C9H7NO	Spectral Library - MoNA-export-LC-MS-MS_Positive_Mode.msp	High in ACs	1070278	1140526	1150118	1322448	1294104	1250104	23386	28278	25586	14302	11672	12172	29566	28230	28310	20834	20880	20880	2.01	146.061	145.053	13336	2276	789670	782710	808374	2886	2354	1510	1182	0	0	2684	2904	1502	1364	1208	1364	25360
Positive	C	4.1	190.086	189.076	[M+H]+	TRUE	3-Indolepropionic acid	C11H11NO2	Spectral Library - MoNA-export-GNPS pos/neg.msp	No Diff	71552	67348	74168	88744	106012	100518	145504	124026	138644	133430	169712	129468	130082	120338	116354	128730	143228	123488	4.1	190.086	189.079	2818	0	0	0	0	4338	6106	13544	10854	12436	10218	9388	10914	15848	16040	14724	14692	15650
Positive	C	4.29	273.076	272.068	[M+H]+	TRUE	4',5,7-Trihydroxyflavanone	C15H12O5	Spectral Library - MoNA-export-GNPS pos/neg.msp, Manual	High in AC1	0	116378	105648	10872	73430	14054	15362	13768	13760	3970	3694	3228	2058	3542	0	4102	3448	5054	4.22	273.097	272.09	0	0	1486	1520	1602	810	1192	1008	1036	1334	0	1248	1318	1454	1656	0	932	1030
Positive	C	0.59	146.092	145.085	[M+H]+	TRUE	4-Guanidinobutanoic acid	C5H11N3O2	Spectral Library - MoNA-export-GNPS pos/neg.msp	high in DC2	0	0	0	0	10542	9760	12062	11588	0	13244	12688	15058	15920	0	0	11472	7818	10268	0.46	146.093		0	0	0	0	0	0	0	0	0	0	0	0	0	0	0	0	0	0
Positive	C	3.35	146.061	145.054	[M+H]+	TRUE	4-Hydroxyquinoline	C9H7NO	Spectral Library - MoNA-export-LC-MS-MS_Positive_Mode.msp	High in DCs	20644	20466	16098	25088	26556	23432	90520	82078	102558	132634	125308	129118	58276	52500	50658	88168	80422	72030	3.36	146.062	145.055	1754	0	0	0	0	6574	5558	1020	1342	0	700	6222	4362	1704	1642	1202	1240	2088
Positive	C	3.54	284.14	283.133	[M+H]+	TRUE	4-phenyl-2-piperidin-1-ylpyrimidine-5-carboxylic acid	C16H17N3O2	Spectral Library - Bruker MetaboBASE Personal Library 3.0 pos/neg	No Diff	0	276620	275690	10394	276984	11110	206068	220570	182992	212540	225834	221982	232858	227446	208488	191526	235012	210162	3.53	284.139	283.132	10026	2118	24456	25554	24134	22818	20734	15742	12930	17988	21514	20032	21422	20824	21474	27740	24786	21508
Positive	C	4.88	273.222	272.214	[M+H]+	TRUE	5alpha-androst-16-en-3-one	C19H28O	Manual, Spectral Library - MoNA-export-GNPS pos/neg.msp	No Diff	0	86118	80666	0	79576	0	58428	51146	48090	49718	45278	50288	77156	69028	67180	67188	63784	63492	4.89	273.221	272.214	2844	592	10002	8096	9224	0	0	0	0	0	0	0	0	0	0	0	0	7342
Positive	C	5.85	339.252	338.245	[M+H]+	TRUE	8,9-DHET	C20H34O4	Manual, Spectral Library - MoNA-export-LC-MS-MS_Positive_Mode.msp	High in ACs	1153688	86080	86978	1166964	68614	1212874	121688	107640	112820	101694	96814	106926	101948	96310	103980	74306	83510	75608	5.83	339.25	338.243	17456	4228	52518	62496	62154	53848	55878	50166	37570	47480	42622	57820	49092	46012	40606	47372	54458	46606
Positive	C	4.75	295.228	294.22	[M+H]+	TRUE	9-OxoODE	C18H30O3	Spectral Library - Bruker MetaboBASE Personal Library 3.0 pos/neg	High in DCs and TCs	0	553374	525428	0	532754	0	631354	615748	628072	631062	600230	633596	577470	573862	592122	602266	553888	587312	4.76	295.227	294.219	38602	6710	89898	87844	84496	86998	85794	81314	56366	79748	77126	95666	92472	92510	99264	83126	84462	77226
Positive	C	5.33	279.232	278.225	[M+H]+	TRUE	alpha-linolenic acid	C18H30O2	Spectral Library - MoNA-export-LC-MS-MS_Positive_Mode.msp	No Diff	0	242492	245266	0	191874	0	169728	163786	166186	134394	141372	135968	185138	198398	186198	147302	145172	138156	5.35	279.232	278.224	8036	1412	53992	51666	49446	18758	19230	18788	14116	15936	14088	20002	17122	18346	18398	17326	16214	25192
Positive	C	4.04	227.175	226.168	[M+H]+	TRUE	Crotetamide	C12H22N2O2	Spectral Library - MoNA-export-LC-MS-MS_Positive_Mode.msp	High in ACs	0	371118	401416	309768	236930	0	38514	31524	36142	14710	14030	11434	0	0	21472	0	16616	0	4.02	227.176	226.168	3086	0	43874	46884	46074	738	684	870	0	804	0	1902	972	860	0	0	1158	1086
Positive	C	3.47	245.129	244.122	[M+H]+	TRUE	Cyclo(D-phenylalanyl-L-prolyl)	C14H16N2O2	Spectral Library - MoNA-export-GNPS pos/neg.msp, Manual	DCs and TCs	0	3216434	3189248	0	2947894	0	2194174	2191848	1981776	2272926	2227392	2021704	2491428	2596814	2388182	2341578	2232766	2195890	3.46	245.129	244.121	73316	11912	241088	239054	238626	182500	167266	131408	103546	113676	129414	167676	177548	167818	154232	149554	146592	167410
Positive	C	2.55	197.127	196.12	[M+H]+	TRUE	cyclo(L-Pro-L-Val)	C10H16N2O2	Manual, Spectral Library - Bruker MetaboBASE Personal Library 3.0 pos/neg	No Diff	2009562	2063904	2120582	2074734	2191630	2170424	2306310	2046072	2077308	2055140	2251736	2048940	2253212	2093642	2164150	2212456	2182616	2064768	2.55	197.129	196.121	46588	8266	142020	144322	149380	116202	112768	99002	73936	102434	108334	117460	117230	114472	112202	123092	120262	110098
Positive	C	2.44	261.125	260.117	[M+H]+	TRUE	Cyclo(Tyr-Pro)	C14H16N2O3	Spectral Library - MoNA-export-GNPS pos/neg.msp, Manual	No Diff	0	1211954	1186378	58232	1221986	53998	965488	924682	868694	878344	928896	921886	1021664	1025262	954150	994408	1022502	934944	2.43	261.124	260.116	44012	7238	124246	125436	124218	112518	108456	98048	70914	98586	97528	100806	107424	106166	105568	115750	118788	98564
Positive	C	1.21	155.08	154.073	[M+H]+	TRUE	Cyclo-prolylglycine	C7H10N2O2	Spectral Library - Bruker MetaboBASE Personal Library 3.0 pos/neg	High in ACs	850684	728784	732860	769954	749120	783772	775982	631428	711606	725232	691528	723726	720412	682740	706800	748198	659666	698898	1.18	155.082	172.086	40070	7652	92806	78116	97552	111900	106356	87830	72014	90318	89406	111462	101798	95878	101696	102490	100866	92992
Positive	C	4.02	255.065	254.058	[M+H]+	TRUE	Daidzein (Conversion by Bacterium )	C15H10O4	Spectral Library - MoNA-export-LC-MS-MS_Positive_Mode.msp, Manual	No Diff	0	120726	121824	0	126084	0	100616	87852	95744	97406	100294	82126	96690	97414	82038	77540	98188	81422	4.01	255.065	254.058	5056	1018	8886	8046	8994	9452	7214	6326	5600	7164	6992	7030	7626	8114	8204	7626	8180	8058
Positive	C	5.03	225.196	224.189	[M+H]+	TRUE	Dicyclohexylurea	C13H24N2O	Spectral Library - MoNA-export-LC-MS-MS_Positive_Mode.msp	No Diff	303208	282302	288378	0	273398	296450	331766	330130	360512	391384	377050	378900	325982	299832	291462	324264	312674	329730	5.04	225.196	224.189	8914	4842	4024	4570	4426	3320	5220	4284	4172	3582	3950	3878	3518	3740	3464	3560	3450	3220
Positive	C	4.68	206.153	205.146	[M+H]+	TRUE	Diethylpropion	C13H19NO	Spectral Library - Bruker MetaboBASE Personal Library 2.0 pos/neg	No Diff	61058	68240	64296	69194	67652	65428	71356	72176	73934	71702	70690	68938	83882	78074	75568	68048	68320	57608	4.67	206.154	205.147	1704	0	616	0	0	0	0	0	0	0	0	0	0	0	0	0	0	1564
Positive	C	0.3	159.044	158.037	[M+H]+	TRUE	Dihydroorotate	C5H6N2O4	Spectral Library - MoNA-export-GNPS pos/neg.msp	High in ACs	39620	32572	37322	38348	32614	35500	2204	0	0	0	1134	0	0	0	0	4620	9968	10268	0.35	159.051		0	0	2038.73	0	0	0	0	0	0	0	0	0	0	0	0	0	0	0
Positive	C	5.34	357.279	356.271	[M+H]+	TRUE	Docosahexaenoic Acid ethyl ester	C24H36O2	Spectral Library - Bruker MetaboBASE Personal Library 3.0 pos/neg	AC1, Dc2, TC2	0	756878	704792	0	0	0	112034	116772	109182	641894	614302	631322	0	0	0	435224	373540	438914	5.35	357.279	356.271	66260	2030	156354	150036	148224	3596	4292	5552	4350	5698	5080	2350	2846	2300	2888	2604	3706	578502
Positive	C	4.93	355.249	354.241	[M+H]+	TRUE	Eicosanoids_PGD1	C20H34O5	Spectral Library - MoNA-export-LC-MS-MS_Positive_Mode.msp	High in ACs	1141008	0	0	1038446	0	962220	0	0	0	0	0	3286	0	0	0	3476	0	0	5.02	355.239		44632.4	0	60070	53050.6	61126.5	39183.6	35336.7	27035.5	30299.6	32569.3	31467.1	18980.9	16325.9	31529.5	35379	29573.8	39633.7	0
Positive	C	4.02	289.071	288.064	[M+H]+	TRUE	Eriodictyol (barcteria)	C15H12O6	Spectral Library - MoNA-export-LC-MS-MS_Positive_Mode.msp, Manual	High in ACs	0	89762	92574	0	78912	0	6552	6384	6346	0	0	0	0	0	0	5410	0	9354	4.01	289.071	288.063	1976	0	0	0	0	10842	10510	0	0	0	0	11722	22248	0	0	0	0	7278
Positive	C	0.37	258.105	257.097	[M+H]+	TRUE	Glycerophosphocholine	C8H20NO6P	Spectral Library - Bruker MetaboBASE Personal Library 2.0 pos/neg	High in ACs	1257546	1115310	1162008	1338196	1194070	1144190	334558	291998	330530	114252	114418	117122	115710	112678	107464	102382	106750	87788	0.36	258.11	257.103	46010	37714	277494	275056	278876	0	0	0	0	0	0	0	0	0	0	0	0	18004
Positive	C	3.15	183.091	182.084	[M+H]+	TRUE	Harmane (β-Carboline)	C12H10N2	Spectral Library - MoNA-export-LC-MS-MS_Positive_Mode.msp, Manual	High in AC2	135548	125168	123282	139982	151706	151986	124034	117496	133762	146370	130884	147266	120868	118632	141740	142184	121666	118418	3.14	183.092	182.085	2604	0	19652	19312	19716	6910	7570	6218	5222	6384	6048	8566	6802	7348	7092	6984	7364	5670
Positive	C	1.98	285.135	284.128	[M+H]+	TRUE	His Glu	C11H16N4O5	Spectral Library - Bruker MetaboBASE Personal Library 2.0 pos/neg	AC1 and TCs	0	385496	402816	0	342126	4144	91526	79910	71346	56166	50862	45882	257708	236764	223756	221612	221046	196274	1.98	285.134	284.127	15326	2622	70332	70840	73818	70930	64822	48178	37082	16196	16184	61410	62542	48372	49086	12314	11682	51068
Positive	C	1.41	160.074	159.066	[M+H]+	TRUE	Indoleacetaldehyde	C10H9NO	Spectral Library - Bruker MetaboBASE Personal Library 3.0 pos/neg	High in ACs	99994	90196	90796	86992	80102	84686	70788	59420	58668	55728	60082	55988	61466	62162	59646	61336	66844	69220	1.39	160.076	159.069	2568	660	12244	22258	11610	9820	8630	7074	6128	7538	7224	9126	7870	8298	9246	8886	7844	7586
Positive	C	3.45	206.08	205.074	[M+H]+	TRUE	Indolelactic acid	C11H11NO3	Spectral Library - MoNA-export-Fiehn_HILIC.msp	High in ACs	149600	153896	156548	114930	122954	125062	59640	50510	49290	35100	40868	38178	4780	54372	64008	58710	55332	52192	3.45	206.081	205.074	2188	0	1104	1222	0	30520	25794	5100	3850	0	0	28114	18070	5386	4156	1728	2118	6510
Positive	C	2.21	130.064	129.057	[M+H]+	TRUE	Isoquinoline	C9H7N	Spectral Library - Bruker MetaboBASE Personal Library 3.0 pos/neg	No Diff	107598	107180	113918	116280	103034	110134	120606	112442	104224	137424	137748	127474	123096	132376	115338	118610	136746	108832	2.2	130.065	129.058	3072	0	2876	2198	23984	820	0	788	0	1760	1544	978	1110	764	724	1754	1558	0
Positive	C	4.91	287.091	286.084	[M+H]+	TRUE	Isosakuranetin	C16H14O5	Spectral Library - MoNA-export-LC-MS-MS_Positive_Mode.msp	High in AC2	0	224176	211628	0	177076	2072	20146	17052	14678	2070	0	0	21578	23056	20846	42046	45238	45114	4.91	287.091	286.084	4304	0	1164	1194	1088	36890	37018	0	0	0	0	30838	20676	0	0	0	0	12624
Positive	C	2.42	190.05	189.042	[M+H]+	TRUE	Kynurenic acid	C10H7NO3	Spectral Library - MoNA-export-LC-MS-MS_Positive_Mode.msp	No Diff	58320	51758	51128	47868	47272	48292	81938	70692	79036	88568	83950	87892	61192	65692	69454	62126	56574	64658	2.42	190.05	189.043	1976	0	0	0	0	892	836	1104	1214	3020	3248	764	0	1828	2016	3732	4116	752
Positive	C	3.27	211.143	210.136	[M+H]+	TRUE	L,L-Cyclo(leucylprolyl)	C11H18N2O2	Spectral Library - Bruker MetaboBASE Personal Library 3.0 pos/neg	No Diff	5451748	5559210	5704134	5402340	5025544	5635576	4598010	4233718	4158128	4044796	4713288	3875550	5098586	4911540	4166054	4350766	4569438	4357824	3.27	211.144	228.147	99858	16834	322632	332928	325146	279036	288074	229878	169978	181898	184466	280290	286152	254384	257164	212502	206580	239822
Positive	C	0.36	175.117	174.11	[M+H]+	TRUE	L-Arginine	C6H14N4O2	Spectral Library - Bruker HMDB Metabolite Library_2.0 pos/neg	High in ACs	2529114	2586670	2439902	2559464	2446074	2262640	279394	258568	265112	6654	2692	7138	24456	23384	23888	9494	10638	8958	0.35	175.119	174.112	66446	34870	388502	428580	414656	0	0	0	0	0	0	0	0	0	1054	0	0	0
Positive	C	5.82	281.248	280.241	[M+H]+	TRUE	Linoleic acid	C18H32O2	Spectral Library - MoNA-export-LC-MS-MS_Positive_Mode.msp	No Diff	0	246784	232648	0	223202	0	314488	270870	267892	250870	265562	269064	297852	257246	298054	226512	258196	231550	5.83	281.247	280.24	20436	3890	70686	70206	66602	45324	43754	40302	28922	35864	31638	36932	33654	32752	31600	30252	34752	23868
Positive	C	1.53	166.069	165.062	[M+H]+	TRUE	L-Phenylalanine	C9H11NO2	Spectral Library - MoNA-export-LC-MS-MS_Positive_Mode.msp	High in ACs	119528	93170	85876	84954	65322	65138	4832	9160	4462	0	0	0	7434	0	7568	8266	6826	7026	1.48	166.086	165.079	71894	8144	1477258	1506422	1575134	823104	781554	446458	385166	75334	107990	781382	735484	397430	449750	7012	5226	852602
Positive	C	0.76	260.198	259.19	[M+H]+	TRUE	Lys Ile	C12H25N3O3	Spectral Library - Bruker MetaboBASE Personal Library 2.0 pos/neg	High in AC1	0	169090	172732	0	124310	0	0	7782	8516	2502	1310	2304	4136	4710	3424	3526	3436	0	0.82	260.197	259.19	2112	0	3546	3752	3374	0	0	0	0	0	0	0	0	0	0	0	0	770
Positive	C	5.71	225.148	224.142	[M+H]+	TRUE	Methyl jasmonate (plant and microbes)	C13H20O3	Manual, Spectral Library - Bruker MetaboBASE Personal Library 3.0 pos/neg	High in AC1	101110	99002	100732	74422	82302	0	42242	41180	37358	35090	28210	31856	59154	52172	56972	38558	49222	40662	5.71	225.148	224.141	1836	0	0	626	0	1834	1178	628	616	0	0	1412	1212	0	0	0	0	0
Positive	C	0.36	287.244	286.237	[M+H]+	TRUE	N1,N12-Diacetylspermine	C14H30N4O2	Spectral Library - Bruker MetaboBASE Personal Library 2.0 pos/neg	No Diff	0	2945432	2728506	0	3009240	0	1923162	2010884	1660994	1619092	1639674	1539514	3115072	2893984	2453846	2209332	2040434	2205018	0.36	287.244	286.237	79138	10346	99136	102584	103754	8786	9730	12004	10878	19580	19446	12808	14428	16608	16848	20772	21100	146230
Positive	C	0.35	188.174	187.168	[M+H]+	TRUE	N1-Acetylspermidine	C9H21N3O	Spectral Library - Bruker MetaboBASE Personal Library 2.0 pos/neg	high in TCs	686918	751650	778628	815308	895328	890102	302012	290218	303436	19616	18586	19972	2048084	2033514	1800162	1577428	1628264	1556974	0.35	188.176	170.142	39650	7100	11898	12066	12028	18610	18862	10460	10166	3352	3744	22112	32298	8146	8590	2666	2528	87798
Positive	C	0.35	245.234	244.226	[M+H]+	TRUE	N1-Acetylspermine	C12H28N4O	Spectral Library - MoNA-export-LC-MS-MS_Positive_Mode.msp	high in TCs	0	494602	486540	0	403022	0	381802	380228	437670	304630	292126	341034	935892	892706	757118	695052	688082	651328	0.35	245.234		78162.7	0	69912.2	69912.5	54013	26948.8	30617	27127.5	17688.4	0	0	27641.4	28456	30997.7	28143.1	21286	28008.1	85603.9
Positive	C	0.37	145.132	144.125	[M+H]+	TRUE	N-Acetylcadaverine	C7H16N2O	Spectral Library - Bruker MetaboBASE Personal Library 2.0 pos/neg	high in TCs	147590	159666	156744	149368	169112	166274	360450	353008	429002	319914	343864	390028	599748	623338	615388	572570	622298	583592	0.36	145.134	144.126	30106	13334	0	0	0	29064	26214	41924	38894	50222	47428	26736	28450	51808	55086	51990	52482	98308
Positive	C	4.73	214.086	213.081	[M+H]+	TRUE	N-Butylbenzenesulfonamide (bacteria Pseudomonas sp)	C10H15NO2S	Spectral Library - Bruker MetaboBASE Personal Library 3.0 pos/neg, Manual	No Diff	146506	119300	142014	160128	161400	162120	166862	141844	162144	153880	173154	166180	167466	170360	168126	162114	188134	168300	4.73	214.09	213.082	12432	11036	10040	9536	9738	10796	11942	9962	9964	9354	11646	9618	10628	11440	10806	9022	8630	7698
Positive	C	0.62	124.038	123.031	[M+H]+	TRUE	Nicotinate	C6H5NO2	Spectral Library - MoNA-export-LC-MS-MS_Positive_Mode.msp	High in ACs	86136	79226	76430	89174	80382	77536	9644	9848	10728	4568	5140	6052	50352	46436	49362	26016	27588	21886	0.62	124.039	123.032	3178	0	24140	25968	25728	7816	7236	3088	2724	0	0	7420	7600	1284	1464	0	0	6014
Positive	C	3.19	134.059	133.052	[M+H]+	TRUE	Oxindole	C8H7NO	Spectral Library - Bruker MetaboBASE Personal Library 3.0 pos/neg	High in DCs and TCs	6848	9618	1668	19642	22948	21038	325186	287900	256288	310276	338428	318336	290230	282196	274508	265264	290868	275890	3.19	134.06	133.053	6950	1498	0	0	0	612	872	654	0	18606	16028	0	830	1506	1092	22764	22264	838
Positive	C	4.68	355.251	354.244	[M+H]+	TRUE	PGD1	C20H34O5	Spectral Library - Bruker MetaboBASE Personal Library 2.0 pos/neg	High in ACs	3895734	0	0	2549576	0	2412706	0	0	0	0	0	1538	0	1442	0	0	0	0	4.69	355.263	354.256	768910	168252	2451358	2371544	2417470	1912	1460	1898	1276	1214	1406	1380	1482	2014	1420	2132	1552	2218158
Positive	C	2.22	286.177	285.17	[M+H]+	TRUE	Pro Gly Ile	C13H23N3O4	Spectral Library - Bruker MetaboBASE Personal Library 2.0 pos/neg	High in AC1	0	131742	131612	0	112630	0	6874	9884	5774	5388	4922	5266	9936	8886	9008	7082	7850	9306	2.2	286.176	285.169	2424	0	37908	39606	38074	3124	2780	1874	2082	0	678	2444	2696	2560	2928	586	0	2260
Positive	C	3.11	244.165	243.158	[M+H]+	TRUE	Pro Lys	C11H21N3O3	Spectral Library - Bruker MetaboBASE Personal Library 2.0 pos/neg	High in ACs	0	442504	420182	0	448036	0	31222	35132	26446	0	0	0	5244	0	6642	4220	0	0	3.1	244.166	243.158	3766	0	39776	42954	41942	1318	1138	0	0	0	0	0	0	0	0	0	0	1410
Positive	C	3.54	376.223	375.216	[M+H]+	TRUE	Pro Phe Ile	C20H29N3O4	Spectral Library - Bruker MetaboBASE Personal Library 2.0 pos/neg	high in AC1	76525	77136	74078	0	63190	0	5180	5484	4376	0	0	0	0	0	0	0	0	0	3.53	376.223	375.216	12966	2250	40948	38454	38222	1856	1240	0	0	0	0	782	752	0	0	0	0	610
Positive	C	0.71	130.049	129.042	[M+H]+	TRUE	Pyrrolidonecarboxylic acid	C5H7NO3	Spectral Library - Bruker HMDB Metabolite Library_2.0 pos/neg	High in ACs	1410320	1375556	1662512	1696604	1470010	1342986	67096	61286	61676	39510	49396	39818	97650	100718	99004	82894	77012	85814	0.72	130.05	129.043	19040	3258	236326	224916	232258	278840	257888	6346	4730	5178	5310	280624	296212	6810	6134	5624	4630	121782
Positive	C	5.85	302.306	301.297	[M+H]+	TRUE	Sphinganine	C18H39NO2	Spectral Library - Bruker MetaboBASE Personal Library 2.0 pos/neg	DCs and TCs	0	1011066	1015030	0	760246	0	1488586	1566066	1702726	1513692	1619140	1664460	1443208	1405804	1552274	1135086	1184972	1211278	5.86	302.305	301.298	180100	32492	9864	8404	7652	7914	16140	91046	69552	276068	302856	12046	10246	130874	139776	274100	290770	95862
Positive	C	2.97	231.113	230.106	[M+H]+	TRUE	Tetrahydroharman-3-carboxylic acid	C13H14N2O2	Spectral Library - Bruker MetaboBASE Personal Library 3.0 pos/neg	No Diff	72760	64754	65466	14568	72086	0	64120	60006	68514	61966	60202	59210	67178	61846	64488	68224	70974	54844	2.97	231.113	213.08	1636	0	4558	3932	3886	4162	4546	4452	3364	5706	4364	4162	4560	5014	4952	5448	5562	3394
Positive	C	5.16	327.009	326.001	[M+H]+	TRUE	Tris(2-chloroisopropyl)phosphate	C9H18Cl3O4P	Spectral Library - Bruker MetaboBASE Personal Library 3.0 pos/neg	No Diff	0	394392	363250	0	341144	0	301350	274904	281804	254868	284444	284098	285212	317912	323178	275564	315800	296742	5.16	327.008	326.001	12614	10708	12498	10492	10946	10476	9630	9262	9488	10266	9924	9368	11528	10052	11284	8678	8836	8742
Positive	C	5.54	235.17	234.162	[M+H]+	TRUE	Valerenic acid (Gut Microbiota)	C15H22O2	Manual, Spectral Library - Bruker MetaboBASE Personal Library 2.0 pos/neg	DCs and TCs	75312	80304	79688	0	117176	0	391254	396398	368300	387566	362366	368158	251564	248558	251114	236290	235136	249854	5.56	235.169	234.162	5828	1912	0	1074	0	640	640	0	0	1112	0	0	0	0	0	0	0	4308
Positive	C	2.94	169.077	168.069	[M+H]+	TRUE	β-Carboline	C11H8N2	Spectral Library - MoNA-export-LC-MS-MS_Positive_Mode.msp, Manual	No Diff	267194	242322	234138	227386	271746	265086	213134	193932	251002	266206	242518	260562	202550	202386	234134	261204	221324	213342	2.93	169.076	168.069	5074	604	35870	33850	33940	15806	14756	11316	8658	14158	13670	16510	15502	13314	14332	14246	13276	11146
Positive	D	3.8	218.211	217.204	[M+H]+	TRUE	1-(2-methylbutan-2-yloxy)-3-(2-methylpropylamino)propan-2-ol	C12H27NO2	Spectral Library - Bruker MetaboBASE Personal Library 3.0 pos/neg	No Diff	278410	248314	239962	294006	272700	306564	350502	380008	376648	401302	397542	405888	294126	264870	285388	358524	326062	314406	3.8	218.211	217.204	59054	9620	0	0	0	302920	324908	411180	329700	343544	366716	0	0	0	0	1128	0	272852
Positive	D	0.7	343.162	342.154	[M+H]+	TRUE	1-[2-[3-(1-propan-2-ylsulfonylazetidin-3-yl)-1,2,4-oxadiazol-5-yl]pyrrolidin-1-yl]ethanone	C14H22N4O4S	Spectral Library - Bruker MetaboBASE Personal Library 3.0 pos/neg	High in ACs	80374	79516	63648	73302	91488	83544	13290	17620	14538	5876	0	720	57142	48804	59770	42168	0	0	0.71	343.162	342.155	7118	2142	35248	34228	35142	0	3730	0	0	0	0	0	0	0	0	0	0	0
Positive	D	6.14	259.154	258.147	[M+H]+	TRUE	1-[5-amino-3-(2-methylphenyl)-1,2,4-triazol-1-yl]-2,2-dimethylpropan-1-one	C14H18N4O	Spectral Library - Bruker MetaboBASE Personal Library 3.0 pos/neg	High in DCs	52748	45944	42038	47062	46984	53834	147230	161412	149852	165252	144618	159112	115790	105302	120264	117298	113006	102496	6.14	259.154	258.147	9032	1618	24014	22150	22746	10414	12128	22344	18860	33712	38718	13538	12356	22236	22604	35452	38808	11808
Positive	D	7.51	338.341	337.334	[M+H]+	TRUE	13E-Docosenamide	C22H43NO	Spectral Library - Bruker MetaboBASE Personal Library 3.0 pos/neg	No Diff	915898	801440	851554	1070562	935568	950570	727968	830996	706992	884086	819012	851268	1244036	1259324	1104022	1027288	1002184	1123978	7.5	338.342	337.334	382584	120936	329060	337794	307690	394892	999252	187158	784834	1636788	1626984	104348	126900	1452990	430068	143964	2971352	222008
Positive	D	5.37	337.252	336.245	[M+H]+	TRUE	2-(1-acetylpiperidin-4-yl)-1-(3-ethyl-3-hydroxy-7-azaspiro[3.5]nonan-7-yl)ethanone	C19H32N2O3	Spectral Library - Bruker MetaboBASE Personal Library 3.0 pos/neg	AC2, DCs and TCs	0	0	0	216560	217576	218472	204010	208362	205424	100044	77292	85806	208488	213852	207006	185232	168288	161568	5.4	337.252	336.245	139778	59492	160734	160928	158082	0	0	0	0	0	0	0	0	0	0	0	0	155946
Positive	D	4.25	514.284	513.276	[M+H]+	TRUE	2-dihydroxy-10,13-dimethyl-3-oxohexadecahydro-1H-cyclopenta[a]phenanthren-17-yl)pentanamido)ethane-1-sulfonic acid	C26H43NO7S	Spectral Library - MoNA-export-GNPS pos/neg.msp, Manual	high in AC1	602826	645076	578142	272474	283562	257794	116882	111988	122208	4924	5804	4850	9622	8244	9660	5374	6332	5460	4.26	514.284	513.277	24690	4540	1275892	1290756	1270836	0	0	0	0	0	0	0	0	0	0	0	0	16434
Positive	D	2	304.177	303.169	[M+H]+	TRUE	3-(1-methyl-2-oxoimidazo[4,5-b]pyridin-3-yl)-N-propan-2-ylpyrrolidine-1-carboxamide	C15H21N5O2	Spectral Library - Bruker MetaboBASE Personal Library 3.0 pos/neg	High in ACs	186548	169902	185094	177480	158482	174096	33460	0	36888	12720	12096	14374	55586	49444	53154	47326	50758	45256	2	304.177	303.169	12296	2974	96406	94256	97546	98014	85848	21700	16444	4664	4266	83362	86738	13982	12178	4530	5412	72020
Positive	D	5.53	375.288	374.281	[M+H]+	TRUE	3-Ketocholanic Acid	C24H38O3	Spectral Library - MoNA-export-LC-MS-MS_Positive_Mode.msp	DCs and TCs	485814	424068	498252	646618	626702	735786	3632818	3552588	3657532	3616252	3870992	3520288	2044506	2029184	1716410	1905224	1727192	1745900	5.51	375.289	374.282	191446	28618	0	0	0	0	0	0	0	0	0	0	0	0	0	0	0	464828
Positive	D	5.89	300.29	299.282	[M+H]+	TRUE	3-ketosphinganine	C18H37NO2	Spectral Library - Bruker MetaboBASE Personal Library 3.0 pos/neg	High in ACs	1136614	1186930	1136720	929908	817812	928864	509204	527768	537672	271924	223172	262460	531126	525610	501124	297648	300042	265034	5.91	300.29	299.282	152148	27438	1822	1762	1644	7642	20774	159988	110070	117284	132866	8970	8046	175650	180244	117546	122026	60752
Positive	D	3.1	227.082	226.075	[M+H]+	TRUE	3-Nitrotyrosine	C9H10N2O5	Spectral Library - Bruker HMDB Metabolite Library_2.0 pos/neg	No Diff	50076	50210	39906	43262	39128	43214	56236	67204	52116	48338	60744	52914	50822	52490	57524	45118	58414	57428	3.08	227.082	226.075	8132	1824	36478	35646	35998	1612	1630	2560	1754	3670	3424	1948	1600	2916	3354	4584	3496	18530
Positive	D	5.55	391.284	390.277	[M+H]+	TRUE	3-α-Hydroxy-12 Ketolithocholic Acid	C24H38O4	Spectral Library - MoNA-export-LC-MS-MS_Positive_Mode.msp, Manual	High in DCs	1551236	1363296	1405170	1955218	1887280	2061220	3478316	3712928	3652978	3399348	3725252	3762482	4268656	4263300	0	0	3642742	3599998	5.57	391.284	390.277	1022388	180868	518310	508014	502710	812	0	722	0	0	1160	782	0	0	998	1932	0	3684904
Positive	D	5.84	373.274	372.266	[M+H]+	TRUE	4-tetradecahydro-1H-cyclopenta[a]phenanthren-17-yl pentanoic acid"	C24H36O3	Spectral Library - MoNA-export-GNPS pos/neg.msp, Manual	DCs and TCs	405030	353988	372652	595844	579702	505546	1618928	1515206	1635096	1587854	1671586	1562932	1118034	1115402	1231324	1190786	1109004	1200122	5.86	373.274	372.266	218618	39812	174298	174448	173018	1642	1692	0	0	0	0	1348	1002	0	0	0	0	399908
Positive	D	7.39	129.055	128.047	[M+H]+	TRUE	5,6-Dihydro-5-methyluracil	C5H8N2O2	Spectral Library - MoNA-export-Fiehn_HILIC.msp	No Diff	1028928	1045756	1042052	876680	1016890	894522	831212	929628	881998	919690	820250	1041754	1093628	1041464	1072444	950378	957530	944884	7.38	129.055	146.058	260864	55466	461472	486050	437972	305470	295224	283250	292982	329534	316564	312898	338436	292278	294928	305752	283960	261200
Positive	D	4.99	407.279	406.272	[M+H]+	TRUE	5β-Cholanic acid-3α, 12α-diol-7-one	C24H38O5	Spectral Library - MoNA-export-LC-MS-MS_Positive_Mode.msp, Manual	high in Acs	2009574	1964340	2039966	1937298	2000548	1728468	588816	581936	568836	438960	388916	394608	1043534	1127622	1160210	908012	822000	885756	4.98	407.279	406.272	289728	51624	468880	440066	463912	0	0	0	0	0	0	0	0	0	0	0	0	1290750
Positive	D	4.81	405.264	404.256	[M+H]+	TRUE	5β-Cholanic acid-3α-OL-6, 7-dione	C24H36O5	Spectral Library - MoNA-export-LC-MS-MS_Positive_Mode.msp, Manual	high in Acs	223904	219414	223106	213902	239138	232382	75576	74672	80276	46540	51822	53756	100454	104438	90994	79910	87356	90772	4.82	405.263	404.256	14320	3024	23152	20730	22696	0	0	0	0	0	0	0	0	0	0	0	0	28512
Positive	D	4.61	405.263	404.256	[M+H]+	TRUE	5β-Cholanic acid-3α-OL-7, 12-dione	C24H36O5	Spectral Library - MoNA-export-LC-MS-MS_Positive_Mode.msp, Manual	high in AC2	149452	149036	151896	379494	321594	344200	105548	85422	102610	81598	85026	73804	225922	182086	243682	192512	196960	226434	4.62	387.253	404.256	23574	4162	36566	35102	34410	0	0	0	0	0	0	0	0	0	0	0	0	93434
Positive	D	2.88	273.124	272.117	[M+H]+	TRUE	6-Acetoxy-piliformic-acid	C13H20O6	Spectral Library - MoNA-export-LC-MS-MS_Positive_Mode.msp	No Diff	12344	12062	9396	0	8804	12226	17448	13458	0	0	17738	16760	16654	13862	16820	15508	15060	15938	2.88	273.124	272.116	1514	0	4134	5466	4046	1116	4426	4930	3398	5526	4540	4108	3860	5042	6162	7334	5948	2930
Positive	D	1.99	146.061	145.053	[M+H]+	TRUE	6-Quinolinol	C9H7NO	Spectral Library - MoNA-export-LC-MS-MS_Positive_Mode.msp	High in ACs	140058	131720	135732	151160	165044	159114	4882	3622	4194	4474	0	4878	3962	3730	3872	0	3276	3570	2.01	146.061	145.053	13336	2276	789670	782710	808374	2886	2354	1510	1182	0	0	2684	2904	1502	1364	1208	1364	25360
Positive	D	3.69	243.088	242.08	[M+H]+	TRUE	7,8-dimethylalloxazine (lumichrome)	C12H10N4O2	Spectral Library - MoNA-export-VF-NPL_QTOF pos/neg.msp	High in DCs and TCs	32814	34322	35652	36852	38692	40544	102758	109204	93358	92672	97344	98800	102600	107432	89910	89972	80320	91094	3.69	243.088	242.08	12902	1904	65318	62956	57892	7698	7406	8258	5750	6626	7446	6132	7000	13336	14156	10420	10168	7186
Positive	D	0.73	166.072	165.065	[M+H]+	TRUE	7-Methylguanine	C6H7N5O	Spectral Library - Bruker HMDB Metabolite Library_2.0 pos/neg	No Diff	22708	23174	20930	25342	21842	22650	32864	30452	32064	31352	31706	32580	26392	27738	26204	31252	30716	30856	0.73	166.072	143.084	6258	1716	10494	11436	11332	20470	24170	17836	13154	21118	15780	21388	23506	20070	18456	20306	19882	17284
Positive	D	1.51	173.165	172.158	[M+H]+	TRUE	8-methyl Nonanoic acid	C10H20O2	Spectral Library - Bruker MetaboBASE Personal Library 3.0 pos/neg	High in DCs	24632	30794	27236	38732	33102	35798	78424	78360	91076	81726	97782	84968	60632	59866	60348	60922	65694	66312	1.48	173.165	155.131	25182	3644	0	0	0	18834	21674	35842	26572	178750	179176	16946	21232	52322	49404	180486	172210	49548
Positive	D	1.2	348.07	347.063	[M+H]+	TRUE	Adenosine 3'-monophosphate (3´-AMP)	C10H14N5O7P	Spectral Library - MoNA-export-ReSpect-Phytochemicals pos/neg.msp	High in ACs	70158	64992	60814	14128	15186	15360	7928	9382	8832	852	0	0	0	0	0	0	0	0	1.18	348.07	347.063	4432	0	113546	124204	116746	970	0	0	0	0	0	0	0	0	0	0	0	0
Positive	D	5.65	464.337	463.33	[M+H]+	TRUE	Alanine conjugated chenodeoxycholic acid	C27H45NO5	Spectral Library - MoNA-export-GNPS pos/neg.msp	high in AC1	115670	107352	119130	78336	78056	64562	49334	56242	52044	37018	39056	36122	51600	54158	56848	42972	47120	44974	5.67	464.337	463.33	8206	1380	164968	161586	170576	0	0	0	0	0	0	0	0	0	0	0	0	12832
Positive	D	5.1	480.332	479.325	[M+H]+	TRUE	Alanine conjugated cholic acid	C27H45NO6	Spectral Library - MoNA-export-GNPS pos/neg.msp	No Diff	963866	922894	893352	786676	716716	825926	550006	622262	632954	390278	388320	377498	684732	640028	565332	464146	375364	482258	5.12	480.332	479.325	89638	13902	411506	400790	420750	0	0	0	0	0	0	0	0	0	0	0	0	139560
Positive	D	4.42	565.395	564.388	[M+H]+	TRUE	Arginine conjugated cholic acid	C30H52N4O6	Spectral Library - MoNA-export-GNPS pos/neg.msp	high in ACs	683552	620404	655144	593564	644178	559400	79378	73144	76188	0	0	0	8504	5892	7432	0	0	0	4.44	565.396	564.389	18732	3056	130298	125830	133980	0	0	0	0	0	0	0	0	0	0	0	0	33262
Positive	D	2.59	217.1	216.093	[M+H]+	TRUE	Carboline base + 4H, carboxylic acid	C12H12N2O2	Spectral Library - MoNA-export-LC-MS-MS_Positive_Mode.msp	No Diff	47806	33148	42396	34330	37558	41778	40716	40844	36470	45222	41938	49492	53846	45944	44946	42520	48426	47924	2.6	217.098	216.09	10308	1778	15554	16450	16652	27468	27268	22492	16314	23924	25146	25734	26872	27722	26572	27846	29558	26736
Positive	D	0.36	104.107	103.1	[M+H]+	TRUE	Choline	C5H13NO	Spectral Library - Bruker MetaboBASE Personal Library 2.0 pos/neg	High in AC1&2	541022	740160	453394	478642	468110	601526	63428	65012	68804	7160	6172	6092	8870	11736	10552	9494	4784	0	0.35	104.107	103.1	85742	13220	382512	365530	407778	396974	371722	3654	4302	3632	3608	267666	70414	1946	2298	1640	1826	30720
Positive	D	6.27	363.22	362.213	[M+H]+	TRUE	Cortisol	C21H30O5	Spectral Library - MoNA-export-GNPS pos/neg.msp	No Diff	429666	431692	392446	377232	390502	412406	392644	387182	347638	398820	375330	369034	398598	355476	395380	392050	399092	346620	6.28	363.22	362.213	90768	14918	372866	355068	354226	205800	164024	162634	165220	148096	165356	134888	141902	177970	160100	129102	136002	130860
Positive	D	3.17	211.144	210.137	[M+H]+	TRUE	Cyclo(Leu-Pro)	C11H18N2O2	Spectral Library - MoNA-export-LC-MS-MS_Positive_Mode.msp	No Diff	320634	311822	296004	306330	297780	306288	369890	358582	334858	354274	388860	362234	342578	383606	345706	350024	377462	352248	3.16	211.144	210.137	64360	12442	209070	213224	218716	165338	155862	133126	106328	144988	139614	160380	153780	157164	164954	152192	157718	130504
Positive	D	4.62	480.278	479.271	[M+H]+	TRUE	Cytochalasin B	C29H37NO5	Spectral Library - Bruker MetaboBASE Personal Library 3.0 pos/neg	high in AC1	921540	853010	828576	440372	441992	429742	300342	318656	285880	0	2062	0	11880	10786	9338	2242	4148	0	4.62	480.278	479.27	102734	20380	1470936	1444884	1458856	0	0	0	0	0	0	0	0	0	0	0	0	90596
Positive	D	5.96	357.279	356.271	[M+H]+	TRUE	Docosahexaenoic Acid ethyl ester	C24H36O2	Spectral Library - Bruker MetaboBASE Personal Library 3.0 pos/neg	No Diff	5651250	5508094	5599300	5977676	5778716	5872554	6102340	6110674	5969456	6123920	6095214	6133750	6198416	6202400	6088782	6206050	6079808	6022374	5.99	357.279	356.271	5396950	2096670	6882422	6915432	6731910	3386	2772	2096	2812	3072	2296	2522	2828	1194	1404	6274	3142	6791160
Positive	D	3.95	267.12	266.113	[M+H]+	TRUE	Doxofylline	C11H14N4O4	Spectral Library - Bruker MetaboBASE Personal Library 3.0 pos/neg	No Diff	93670	101876	112642	102078	104412	95428	132466	152002	140578	139650	151286	135014	193502	172220	168324	134516	152936	159644	3.96	267.12	244.131	15078	2170	44004	42330	42168	55580	55328	46806	32880	52610	45518	60720	59024	42930	61054	60112	59708	70662
Positive	D	4.42	301.071	300.064	[M+H]+	TRUE	Erythroglaucine_120099	C16H12O6	Spectral Library - MoNA-export-GNPS pos/neg.msp	High in ACs	61286	63988	58940	42614	43750	40670	6998	5792	7020	0	0	0	3648	1916	0	5234	0	3910	4.42	301.071	300.063	4078	664	4808	4336	4054	13696	16202	0	0	0	0	8644	3542	0	0	0	0	5954
Positive	D	1.54	329.183	328.176	[M+H]+	TRUE	Gly Pro Arg	C13H24N6O4	Spectral Library - Bruker MetaboBASE Personal Library 2.0 pos/neg	High in ACs	50104	0	46548	43534	40928	46288	8904	7022	4840	1480	0	0	1928	0	2714	0	0	0	1.5	329.183	328.176	2746	862	59344	63128	60404	8110	6978	1378	0	0	668	0	0	1308	1320	0	810	1404
Positive	D	3.61	611.196	610.189	[M+H]+	TRUE	Hesperidin	C28H34O15	Spectral Library - MoNA-export-LC-MS-MS_Positive_Mode.msp	high in ACs	292538	312214	281122	331412	317428	362680	0	0	0	0	0	0	3156	3062	3532	0	0	0	3.6	611.197	610.19	11800	1266	489342	486992	461872	0	0	0	0	0	0	0	0	0	0	0	0	0
Positive	D	2.03	326.207	325.2	[M+H]+	TRUE	Ile Pro Pro	C16H27N3O4	Spectral Library - Bruker MetaboBASE Personal Library 3.0 pos/neg	High in ACs	35020	42684	38664	33142	34878	35520	5318	5556	5494	0	0	0	972	960	910	1050	0	0	2.01	326.207	325.2	2080	0	2466	2116	2098	0	0	0	0	0	0	1234	814	0	0	0	0	1282
Positive	D	2.04	118.065	117.058	[M+H]+	TRUE	Indole	C8H7N	Spectral Library - Bruker HMDB Metabolite Library_2.0 pos/neg	AC1&2	51746	40142	46720	50236	50372	56076	1426	1220	1570	2024	1242	1254	1544	1530	1222	1212	842	1282	2.05	118.065	117.058	5608	2552	249462	241294	245480	1780	1862	1784	2012	1992	1786	1862	1600	0	1708	1698	1536	8760
Positive	D	3.36	342.239	341.231	[M+H]+	TRUE	Leu Pro Ile	C17H31N3O4	Spectral Library - Bruker MetaboBASE Personal Library 3.0 pos/neg	High in ACs	231260	217154	219122	183130	188668	172150	23340	17362	21478	0	0	2080	4344	2258	0	1516	1606	2468	3.34	342.239	341.231	11564	2276	66390	69152	69144	1324	1592	662	0	0	0	1268	1458	1110	0	0	0	1106
Positive	D	2.07	330.202	329.196	[M+H]+	TRUE	Leu Pro Thr	C15H27N3O5	Spectral Library - Bruker MetaboBASE Personal Library 2.0 pos/neg	High in ACs	55180	50968	55562	41354	44112	48552	6788	5434	7436	0	0	0	0	1902	1944	0	976	0	2.07	330.203	329.195	2222	0	18220	17730	19174	0	0	0	0	0	0	0	2422	0	0	0	0	0
Positive	D	5.88	375.289	374.281	[M+H]+	TRUE	Lithocholenic Acid	C24H38O3	Spectral Library - MoNA-export-LC-MS-MS_Positive_Mode.msp	High in ACs	512414	451900	478326	466670	453936	445798	0	102258	0	0	0	0	112180	0	0	0	0	0	5.9	357.279	374.282	416972	83062	3615864	3842078	3718848	3374	3982	3042	4256	3186	3714	3856	3224	2994	3422	3204	3008	146256
Positive	D	0.72	132.102	131.095	[M+H]+	TRUE	L-Leucine	C6H13NO2	Spectral Library - Bruker HMDB Metabolite Library_2.0 pos/neg	High in ACs	89626	92180	85504	105128	110452	99604	1462	1638	1928	780	0	0	17454	18228	17158	15326	15394	14990	0.83	132.102		164200	43513.2	5.17129e+06	5.13459e+06	5.27395e+06	2.04913e+06	1.93876e+06	980347	802240	16879.9	21796.5	1.90129e+06	1.75679e+06	1.0993e+06	1.13931e+06	13681.5	16267.3	2.06342e+06
Positive	D	6.36	496.339	495.332	[M+H]+	TRUE	LPC 16:0	C24H50NO7P	Spectral Library - MoNA-export-LC-MS-MS_Positive_Mode.msp	No Diff	166934	193914	176726	154254	185038	165916	136074	144758	120030	136146	129556	137414	125590	128104	129140	127640	136534	131472	6.36	496.34	495.332	24236	7726	3224530	3177752	3143370	94438	104178	125178	105260	121070	73588	92416	89626	117302	132694	95252	104314	38734
Positive	D	6.83	524.371	523.363	[M+H]+	TRUE	LPC 18:0-SN1	C26H54NO7P	Spectral Library - MSDIAL-TandemMassSpectralAtlas-VS68-Pos.msp	high in ACs	175738	187766	185452	164066	157674	137730	64290	67670	67390	63150	64216	61830	61894	65680	65466	66096	59646	62392	6.8	524.371	523.364	25608	5832	3825308	3418096	3184058	83552	87678	100000	82532	70302	61320	92558	88590	104396	103200	57650	67124	20002
Positive	D	4.15	570.339	569.332	[M+H]+	TRUE	LPC 22:5-SN1	C30H52NO7P	Spectral Library - MSDIAL-TandemMassSpectralAtlas-VS68-Pos.msp	high in ACs	219332	221506	206446	168302	151040	163086	26162	29320	29880	1480	0	2546	6216	5280	5718	4758	3770	4522	4.14	570.34	569.333	4770	0	87626	106876	107990	2330	2300	0	0	0	0	2108	1564	0	0	0	0	5110
Positive	D	4.16	384.214	383.207	[M+H]+	TRUE	LPC 8:0-SN1	C16H34NO7P	Spectral Library - MSDIAL-TandemMassSpectralAtlas-VS68-Pos.msp	High in ACs	58082	53346	48264	42244	40326	37924	8552	8692	8574	1998	0	0	2274	1776	0	0	0	0	4.17	384.214	345.251	2160	0	23026	24618	23582	1042	828	0	0	0	0	690	984	0	0	0	0	1362
Positive	D	7.07	510.392	509.385	[M+H]+	TRUE	LPC O-18:0	C26H56NO6P	Spectral Library - MSDIAL-TandemMassSpectralAtlas-VS68-Pos.msp	high in ACs	154614	145122	157828	145602	131514	133280	24622	24350	24108	11412	10792	11046	14502	16176	0	12860	13512	10798	6.98	510.392	509.384	11536	2530	579636	519802	464016	13104	14846	16666	12704	9414	9102	14216	13450	15490	16260	8136	9960	3518
Positive	D	4.44	537.389	536.382	[M+H]+	TRUE	Lysine conjugated cholic acid	C30H52N2O6	Spectral Library - MoNA-export-GNPS pos/neg.msp	high in ACs	211538	37086	261866	299074	307236	318904	12960	14582	15468	4010	0	3750	23172	26724	31020	18644	20388	16146	4.41	537.39	536.382	10068	1868	83052	85554	82366	0	0	0	0	0	0	0	0	0	0	0	0	63314
Positive	D	6.54	482.361	481.353	[M+H]+	TRUE	Lyso-PAF C-16	C24H52NO6P	Spectral Library - Bruker MetaboBASE Personal Library 2.0 pos/neg	high in TC1	101864	88186	96922	104886	109498	106310	24226	0	19382	11864	9524	0	14282	12312	10764	12696	14444	12288	6.53	482.36	481.353	7314	1692	733874	715060	696268	9214	8792	11354	8158	7084	6106	10740	8752	0	12464	7396	8276	2690
Positive	D	3.16	360.192	359.185	[M+H]+	TRUE	Met Pro Leu	C16H29N3O4S	Spectral Library - Bruker MetaboBASE Personal Library 2.0 pos/neg	High in ACs	198132	204840	183886	145136	154802	146482	0	25522	27974	4804	4004	5032	6492	7660	7406	4702	6084	7290	3.16	360.192	359.185	8738	1766	57592	61084	63510	5546	5004	1096	900	1642	1612	3212	2916	718	1178	2130	702	2822
Positive	D	5.1	256.3	255.293	[M+H]+	TRUE	N-Methyldioctylamine	C17H37N	Spectral Library - Bruker MetaboBASE Personal Library 3.0 pos/neg	high in DCs and TCs	217430	233100	206818	225358	207240	220288	220150	252258	237730	220094	256830	221622	234092	233496	215976	240752	217516	239938	5.11	256.3	255.293	181984	185174	175770	174424	176110	228026	228934	224282	224574	215426	230690	225996	220294	221846	218698	205210	199630	193484
Positive	D	6.93	282.279	281.272	[M+H]+	TRUE	Oleamide	C18H35NO	Spectral Library - Bruker MetaboBASE Personal Library 3.0 pos/neg	High in AC1	1251590	1293250	1271110	1251752	1179942	1167350	1167310	1173420	1202678	1109400	1242030	1221482	1124188	1160940	1266066	1225556	1103848	1124788	6.93	282.279	281.272	80590	57324	1326028	1318120	1326038	104836	97120	95708	98702	95792	96674	93366	95716	95878	96022	100506	98712	102020
Positive	D	6.5	283.263	282.256	[M+H]+	TRUE	Oleic Acid	C18H34O2	Spectral Library - Bruker MetaboBASE Personal Library 3.0 pos/neg	High in ACs	222880	273498	267624	191872	208850	169242	99722	89724	86248	71290	55384	64974	76494	91438	109780	65258	67322	74044	6.51	283.263	282.256	25474	4636	569590	591356	561408	13448	14708	7898	5144	36930	20466	11452	5714	6078	3994	11372	18238	18124
Positive	D	6.85	326.305	325.298	[M+H]+	TRUE	Oleoyl Ethanolamide	C20H39NO2	Spectral Library - MoNA-export-LC-MS-MS_Positive_Mode.msp	High in ACs	84248	93366	89360	67386	68600	63970	10608	8342	10778	3034	2718	0	8406	7778	10506	6814	5004	6792	6.85	326.305	325.298	6106	1276	75664	76874	72084	1002	0	1412	3014	1092	986	684	1052	1256	1510	1278	1176	8708
Positive	D	6.85	256.263	255.256	[M+H]+	TRUE	Palmitic amide	C16H33NO	Spectral Library - Bruker MetaboBASE Personal Library 3.0 pos/neg	No Diff	384980	421680	428508	411648	400474	396216	310508	333810	336538	303568	331418	315922	337884	327776	341844	322928	323386	309516	6.85	256.264	255.256	49196	34606	488288	480428	442622	75534	74416	73856	66306	49884	48804	75566	76254	75706	66222	55352	63754	82734
Positive	D	6.75	300.289	299.282	[M+H]+	TRUE	Palmitoyl Ethanolamide	C18H37NO2	Spectral Library - Bruker MetaboBASE Personal Library 2.0 pos/neg	High in ACs	91628	92196	90920	61930	56834	60960	14812	0	10852	6230	5530	5282	17502	18558	16820	10900	9302	10000	6.76	300.29	299.282	7658	1566	91556	87038	85694	7486	6248	4390	3122	1886	1430	5854	4954	4388	3904	1608	1860	12852
Positive	D	4.19	496.303	495.295	[M+H]+	TRUE	PC 15:0	C23H46NO8P	Spectral Library - MoNA-export-LipidBlast.msp	No Diff	24950	23096	25976	26166	29358	26218	31780	33530	35308	40192	34702	37002	35422	38186	38738	39196	33052	36348	4.2	496.303	495.296	3344	0	2548	2346	2974	11166	9952	8052	5274	7854	7506	9840	11030	9198	9034	9278	7938	9410
Positive	D	3.02	377.145	376.138	[M+H]+	TRUE	Riboflavin	C17H20N4O6	Spectral Library - MoNA-export-LC-MS-MS_Positive_Mode.msp	High in ACs	75052	73320	84398	72934	78348	71154	11292	11554	10306	5958	6112	4468	6676	7426	8230	6556	6538	6110	3.01	377.145	376.137	4394	0	36192	35462	35630	30514	28050	10112	8586	2056	2048	31006	29806	3262	4752	2566	3544	8670
Positive	D	4.82	496.327	495.319	[M+H]+	TRUE	Serine-Cholic Acid	C27H45NO7	Spectral Library - MoNA-export-GNPS pos/neg.msp	high in AC1	121682	124292	131452	82094	105042	98548	81228	75710	70642	46224	46176	52812	72614	69614	76636	46400	56518	57892	4.85	496.327	495.32	8408	1714	134426	140132	144432	0	0	0	0	0	0	0	0	0	0	0	0	13738
Positive	D	7.22	284.294	283.287	[M+H]+	TRUE	Stearamide	C18H37NO	Spectral Library - Bruker MetaboBASE Personal Library 3.0 pos/neg	No Diff	175068	196042	188296	183364	170520	153678	163814	163360	162112	160396	152676	146076	171208	143816	155448	185082	165730	153552	7.21	284.295	283.287	31106	21506	264900	239850	211206	34260	32666	33246	33110	31212	34176	32076	32850	37346	34164	37576	41348	54468
Positive	D	4.09	516.298	515.291	[M+H]+	TRUE	Taurocholic acid	C26H45NO7S	Spectral Library - Bruker HMDB Metabolite Library_2.0 pos/neg	high in AC1	164254	180884	153588	95856	92860	85382	34744	30168	27688	9288	6760	9960	10776	3076	11950	8538	8246	8190	4.09	516.299	515.291	5006	856	120262	127038	125954	0	0	0	0	0	0	0	0	0	0	0	0	12352
Positive	D	1.68	316.187	315.18	[M+H]+	TRUE	Thr Pro Val	C14H25N3O5	Spectral Library - Bruker MetaboBASE Personal Library 3.0 pos/neg	High in ACs	59928	66932	70602	66686	57200	55020	6336	7402	0	1726	0	452	1760	7174	1914	5874	2594	5258	1.68	316.187	315.179	3632	0	45630	47714	45902	1550	998	834	0	0	0	1248	978	1064	916	0	708	922
Positive	D	5.46	494.348	493.34	[M+H]+	TRUE	Threonine conjugated chenodeoxycholic acid	C28H47NO6	Spectral Library - MoNA-export-GNPS pos/neg.msp	No Diff	27268	27608	24022	31816	32450	29736	21436	16192	18748	17000	13914	14296	46492	42032	43130	27534	28418	25718	5.48	494.348	493.34	4740	0	5988	6056	5918	0	0	0	0	0	0	0	0	0	0	0	0	57666
Positive	D	6.41	361.222	360.215	[M+H]+	TRUE	Tributyl citrate	C18H32O7	Spectral Library - Bruker MetaboBASE Personal Library 3.0 pos/neg	No Diff	2312992	2481544	2429392	2418234	2489930	2329256	2184868	2349394	2223544	2409468	2398094	2411440	2540312	2451078	2542670	2228542	2355300	2363098	6.41	361.222	360.215	1075524	184628	2589960	2458720	2473364	1487316	1574476	1550452	1573996	1562444	1825790	1694660	1858278	1633090	1676556	1600974	1533174	1535732
Positive	D	2.92	328.223	327.216	[M+H]+	TRUE	Val Pro Ile	C16H29N3O4	Spectral Library - Bruker MetaboBASE Personal Library 2.0 pos/neg	High in ACs	77740	79080	73628	46924	66258	69222	10560	9048	9314	0	0	1726	1246	2036	2064	0	0	1318	2.94	328.223	327.216	4550	738	110666	112732	111424	712	0	0	0	0	0	0	0	0	0	0	0	0
Positive	D	3.21	652.401	651.395	[M+H]+	TRUE	val-leu-pro-val-pro-gln	C31H53N7O8	Spectral Library - MoNA-export-GNPS pos/neg.msp	high in ACs	327236	302958	337434	360886	392202	373104	22172	24502	20964	0	0	0	5174	3694	5798	0	0	0	3.2	652.403	651.396	10132	892	558610	530710	541002	2262	2344	0	0	0	0	0	0	0	0	0	0	0
Positive	D	1.51	100.076	99.0684	[M+H]+	TRUE	δ-Valerolactam	C5H9NO	Spectral Library - Bruker MetaboBASE Personal Library 2.0 pos/neg	high in DCs and TCs	15108	11138	13024	43528	37756	42176	99950	98430	94656	165668	152160	151364	215918	156424	169716	195102	183792	184336	1.47	100.076	99.0684	38942	5294	5408	5884	5548	2738	3094	4318	2548	13466	13880	0	2584	8460	7844	14970	13788	6212
Positive	C	4.31	251.126	228.137	[M+Na]+	TRUE	9-methoxycarbonyldec-9-enoic acid	C12H20O4	Spectral Library - MoNA-export-LC-MS-MS_Positive_Mode.msp	high in DCs and TCs	0	354286	360418	0	362050	0	439676	357634	389628	393888	426632	367700	434124	419058	345476	341032	385610	295046	4.31	251.126	250.118	5678	1320	8074	7538	9640	18586	16470	11450	9386	13312	12910	19992	20330	14756	13860	20376	18730	21540
Positive	D	7.54	441.297	418.308	[M+Na]+	TRUE	Bis(3,5,5-trimethylhexyl) phthalate	C26H42O4	Spectral Library - Bruker MetaboBASE Personal Library 3.0 pos/neg	No Diff	519852	527726	642918	634726	492920	655392	543332	552258	543436	566594	632706	631954	604828	545708	565034	583180	512470	586710	7.54	441.297	418.309	23524	25108	14990	15412	15556	35488	34908	32758	34382	31324	31794	35838	36860	38386	37056	36018	35470	32918
Positive	D	8.53	763.568	740.579	[M+Na]+	TRUE	Monogalactosyldiacylglycerol O-18:2_16:0	C43H80O9	Spectral Library - MSDIAL-TandemMassSpectralAtlas-VS68-Pos.msp	No Diff	152964	156662	0	134074	158502	147276	136112	149600	147330	137232	160558	157328	136522	153326	128936	142660	157044	147154	8.51	763.57	762.563	1186	0	0	0	0	4570	5060	2586	2396	4166	3862	5210	5274	3078	3574	3830	2950	7492
Positive	D	2.62	202.084	179.095	[M+Na]+	TRUE	N-Acetyltyramine	C10H13NO2	Spectral Library - MoNA-export-LC-MS-MS_Positive_Mode.msp	high in DCs and TCs	8200	8288	6946	0	8938	7400	12050	12376	12616	13234	13158	13450	6684	14996	11902	12840	13740	12378	2.62	180.102	179.095	1836	0	0	1368	1166	4672	4852	4218	2878	4452	4448	4178	0	4700	4906	4656	4970	0
Negative	C	1.54	219.078	220.085	[M-H]-	TRUE	5-Hydroxy-L-tryptophan	C11H12N2O3	Spectral Library - Bruker HMDB Metabolite Library_2.0 pos/neg	High in ACs	487974	474828	471690	465726	433562	444526	88324	104436	106666	89290	77396	85654	107316	108876	113270	105328	106752	103788	1.54	219.078	220.085	0	0	129748	114916	130502	166314	160626	119298	96982	43188	41550	153256	145804	128178	128240	33294	34780	154092
Negative	C	1.2	282.085	283.092	[M-H]-	TRUE	Guanosine	C10H13N5O5	Spectral Library - Bruker MetaboBASE Personal Library 2.0 pos/neg	High in ACs	61898	48572	53892	200416	205414	199180	13628	12516	9538	7706	9684	0	7198	7852	0	7202	7720	0	1.21	282.085	283.092	0	0	2601622	2597688	2603660	24096	25378	8968	0	18280	30642	16964	12930	8286	5166	9414	12706	11414
Negative	C	2.12	181.05	182.058	[M-H]-	TRUE	Hydroxyphenyllactic acid	C9H10O4	Spectral Library - Bruker HMDB Metabolite Library_2.0 pos/neg	No Diff	325326	289536	295962	271100	286484	264568	214418	203500	213330	191036	201470	191644	263712	249044	252374	245632	240154	219732	2.11	181.051	182.058	0	0	93102	88542	91414	458708	447072	212004	196850	46014	49798	410834	384036	256708	255444	114270	116600	199038
Negative	C	3.01	151.04	152.047	[M-H]-	TRUE	Ortho-hydroxyphenylacetic acid	C8H8O3	Spectral Library - Bruker HMDB Metabolite Library_2.0 pos/neg	High in DCs	205488	237052	225884	191726	181850	184528	639620	616070	619490	689382	572168	569724	426496	392730	370656	454134	446228	426940	3.01	151.04	152.048	0	0	11742	14488	13196	7930	7692	2422	8694	51610	43126	7784	7274	17934	12662	152856	150548	9200
Negative	C	1.72	218.103	219.111	[M-H]-	TRUE	Pantothenic Acid	C9H17NO5	Spectral Library - Bruker HMDB Metabolite Library_2.0 pos/neg	High in ACs	511898	461532	476700	334764	364138	362948	25818	27678	28200	17962	14802	13320	49746	42056	53330	33924	31758	40412	1.72	218.103	219.111	0	0	424996	394298	398578	13446	17546	41834	27834	17012	18580	46284	53772	93606	87482	37038	32468	7624
Negative	D	6.83	480.31	481.317	[M-H]-	TRUE	(2-aminoethoxy)[2-hydroxy-3-(octadecanoyloxy)propoxy]phosphinic acid	C23H48NO7P	Spectral Library - MoNA-export-LC-MS-MS_Negative_Mode.msp	High in ACs	113570	120698	109102	105378	117254	102408	35836	39292	36514	31580	26356	32574	29890	34562	29114	41548	44446	42116	6.83	480.309	481.317	9052	6956	3502424	3736114	3331890	665178	641770	750656	576808	550216	575618	558940	561438	645872	699756	502868	586956	209870
Negative	D	1.17	346.056	347.063	[M-H]-	TRUE	3'-AMP	C10H14N5O7P	Spectral Library - MoNA-export-LC-MS-MS_Negative_Mode.msp	high in AC1	147822	127372	141592	35210	33268	32480	22270	19520	15788	0	0	0	0	0	0	0	0	0	1.17	346.056	347.064	0	0	1253308	1226564	1175572	6884	6868	3680	4810	3718	0	6364	5976	0	0	0	0	2022
Negative	D	0.64	322.045	323.052	[M-H]-	TRUE	3'-CMP	C9H14N3O8P	Spectral Library - MoNA-export-LC-MS-MS_Negative_Mode.msp	high in AC1	34096	35552	39500	14268	15046	13820	5966	3904	4478	0	0	0	0	0	0	0	0	0	0.65	322.045	323.052	0	0	211086	213136	208488	4350	2422	0	2782	3610	2474	6336	5054	5698	5534	5038	0	23370
Negative	D	5.22	405.264	406.272	[M-H]-	TRUE	3-Dehydrocholic acid	C24H38O5	Spectral Library - MoNA-export-LC-MS-MS_Negative_Mode.msp	High in ACs	2005808	2043834	2049082	2496828	2431070	2404486	510544	495614	518632	260962	234032	232896	918480	894638	930188	780212	660668	655388	5.22	405.265	406.272	3566	3042	5105598	5155486	5027702	6486	7812	9292	5762	9446	8620	5164	6552	7146	5440	6286	5454	3784354
Negative	D	4.01	287.056	288.063	[M-H]-	TRUE	6,7,3',4'-Tetrahydroxyflavanone	C15H12O6	Spectral Library - MoNA-export-LC-MS-MS_Negative_Mode.msp	High in ACs	216142	182456	188682	172584	180408	165530	17366	14338	12486	0	2238	0	10702	9088	12096	18826	21094	15044	4.01	287.056	288.063	0	0	0	7078	0	475000	416528	6540	7980	17018	11188	447408	840458	3638	3630	2154	3400	306546
Negative	D	1.35	298.079	299.087	[M-H]-	TRUE	8-hydroxy Guanosine	C10H13N5O6	Spectral Library - Bruker MetaboBASE Personal Library 2.0 pos/neg	High in ACs	66990	63556	68798	58196	53310	57186	11564	8782	8578	0	904	0	0	0	1384	0	0	0	1.35	298.079	299.087	0	0	54204	62082	50774	74242	67870	0	0	0	0	7814	6848	0	0	0	0	4310
Negative	D	6.08	295.228	296.235	[M-H]-	TRUE	9-hydroxy-10,12-octadecadienoic acid	C18H32O3	Spectral Library - MoNA-export-LC-MS-MS_Negative_Mode.msp	High in ACs	99280	112626	100228	87880	83638	93160	29870	33504	28218	16648	18806	17344	33468	27752	37720	29698	32538	33156	6.08	295.228	296.235	1802	2454	848418	866798	819372	298324	331120	276246	185954	256842	244276	299618	231670	205734	170560	223260	224174	264168
Negative	D	3.36	206.082	207.089	[M-H]-	TRUE	AcetylPhenylalanine	C11H13NO3	Spectral Library - MoNA-export-LC-MS-MS_Negative_Mode.msp	High in ACs	80686	96430	95646	103002	101540	102374	12958	13270	12372	7240	7126	6848	40710	44004	38990	39490	36194	36414	3.35	206.082	207.09	0	0	181374	170526	175848	125894	137834	198850	148912	70094	84058	137310	149118	151322	163662	14596	13540	204016
Negative	D	3.82	187.098	188.105	[M-H]-	TRUE	Azelaic acid	C9H16O4	Spectral Library - Bruker HMDB Metabolite Library_2.0 pos/neg	No Diff	332878	351994	354256	389208	331192	358914	480736	479356	481818	516860	463572	485750	476032	448820	457784	462192	472640	477732	3.83	187.098	188.105	25490	26230	1706246	1663018	1697980	1437662	1466456	1249836	910072	1258246	1207760	1491980	1461316	1452818	1449950	1525362	1513050	1576600
Negative	D	4.38	407.28	408.287	[M-H]-	TRUE	Cholic acid	C24H40O5	Spectral Library - MoNA-export-LC-MS-MS_Negative_Mode.msp	high in DCs and TCs	1077374	1182682	1277896	1162840	1163534	1114192	2459958	2254200	2410588	2179074	1998408	2102576	2528280	2536694	2379618	2267698	2206690	2272422	4.38	407.28	408.287	2434	9432	1440626	1480126	1400164	17866	19082	18186	10070	11926	16256	13838	15988	16092	18012	16176	16656	5911882
Negative	D	2.44	259.109	260.117	[M-H]-	TRUE	cyclo(tyrosyl-prolyl)	C14H16N2O3	Spectral Library - MoNA-export-LC-MS-MS_Negative_Mode.msp	No Diff	39296	38640	41254	40598	38726	39618	46990	40084	41484	51106	46568	50410	41802	48488	37986	37290	50018	46298	2.44	259.109	260.117	0	0	158274	143576	137030	117204	116468	97544	0	96644	103118	108354	120232	113410	121530	122662	131454	91274
Negative	D	4.01	253.051	254.058	[M-H]-	TRUE	Daidzein	C15H10O4	Spectral Library - MoNA-export-LC-MS-MS_Negative_Mode.msp	high in DCs and TCs	46666	45756	40420	44912	43178	48128	45952	47488	44900	53228	51236	45538	43166	49572	38416	47356	55802	46064	4.01	253.051	254.058	0	0	97104	95816	92036	107804	106620	89664	85410	91166	94584	102494	99746	90714	103878	113726	105082	114424
Negative	D	3.28	165.056	166.063	[M-H]-	TRUE	D-Phenyllactic acid	C9H10O3	Spectral Library - Bruker HMDB Metabolite Library_2.0 pos/neg	High in ACs	228996	204756	201452	195916	183064	173618	85514	78860	83668	76850	81118	77882	128900	130768	135032	121178	109236	101244	3.28	165.056	166.063	0	0	276582	279160	271328	2865080	2708962	1570990	1293480	594550	741802	2494872	2154724	1615948	1601374	960626	881964	770064
Negative	D	3.58	217.108	218.115	[M-H]-	TRUE	Hydroxysebacic acid	C10H18O5	Spectral Library - MoNA-export-LC-MS-MS_Negative_Mode.msp	high in DCs and TCs	45494	40704	42054	49798	46378	37454	72832	49482	60696	62858	63880	62926	61582	63732	57772	64282	62910	64272	3.58	217.108	218.115	0	1290	210466	233800	211384	216146	213254	163578	125722	162480	153520	167536	204680	200882	175276	183152	174540	223292
Negative	D	3.34	340.224	341.231	[M-H]-	TRUE	Ile-Pro-Ile	C17H31N3O4	Spectral Library - Bruker MetaboBASE Personal Library 3.0 pos/neg	High in ACs	76640	86154	87668	85014	76212	77186	11232	11070	11704	0	0	0	0	1842	1624	0	0	0	3.33	340.224	341.231	0	0	127880	151550	142618	3374	1772	0	0	0	0	2458	1384	2870	0	0	0	5366
Negative	D	1.21	267.074	268.081	[M-H]-	TRUE	Inosine	C10H12N4O5	Spectral Library - Bruker HMDB Metabolite Library_2.0 pos/neg	high in AC2	5548	4542	5664	59746	58814	58502	2818	1606	2426	2596	2714	2338	0	1896	0	2846	3892	3520	1.2	267.074	268.081	0	0	3468124	3343234	3508542	23514	24484	29924	19528	32718	61798	0	16078	24614	12360	17882	18326	15904
Negative	D	7.01	466.33	467.337	[M-H]-	TRUE	LPE O-18:0	C23H50NO6P	Spectral Library - MSDIAL-TandemMassSpectralAtlas-VS68-Neg.msp	High in ACs	94726	100686	95778	88056	85694	85680	18658	15188	17120	8762	7448	7676	8312	8672	11616	9788	6908	7110	7.02	466.33	467.337	0	0	527790	582882	493000	108404	123586	122490	90720	81064	71702	92584	95294	112250	107960	87200	92168	34412
Negative	D	2.85	384.143	385.15	[M-H]-	TRUE	LPS 8:0	C14H28NO9P	Spectral Library - MoNA-export-LipidBlast.msp	High in ACs	46470	42262	40884	36634	44676	39328	4100	5546	5412	2130	2502	0	3126	5126	3732	3240	5068	5906	2.86	384.143	385.15	0	0	197732	170404	194300	51594	38300	5906	4476	6686	4708	33808	30936	0	5304	5668	7040	63174
Negative	D	0.72	290.088	291.096	[M-H]-	TRUE	N-Fructosyl pyroglutamate	C11H17NO8	Spectral Library - MoNA-export-LC-MS-MS_Negative_Mode.msp	High in ACs	200942	220806	218730	218132	216724	204372	28898	25762	26470	12128	10132	10660	82110	88840	86124	63174	69748	61506	0.72	290.088	291.096	0	0	986502	1022754	982292	61758	64590	31070	26096	22018	25168	40808	39468	27652	28894	19326	20190	335618
Negative	D	4.19	201.113	202.121	[M-H]-	TRUE	Sebacic acid	C10H18O4	Spectral Library - Bruker HMDB Metabolite Library_2.0 pos/neg	high in DCs and TCs	53582	59350	50536	55064	62492	55574	87966	83190	82714	80924	89128	85498	87426	67974	91926	93040	75630	84660	4.19	201.113	202.121	10894	9310	244884	261768	257940	302154	291334	194460	139408	270586	243654	296190	300150	229438	237440	264932	307256	244930
Negative	D	2.81	204.07	205.077	[M-H]-	TRUE	S-methyl-L-Thiocitrulline (hydrochloride)	C7H15N3O2S	Spectral Library - Bruker MetaboBASE Personal Library 2.0 pos/neg	High in ACs	44880	51116	55044	43416	47390	38554	5764	4158	4062	3594	4486	2594	14754	10468	13148	10206	9804	8872	2.81	204.07	205.077	0	0	5626	5994	7530	35438	39668	39144	26706	9026	7152	43766	42124	31624	34046	7914	9564	87294
Negative	D	1.17	321.049	322.057	[M-H]-	TRUE	ThymidineÂ 5'-monophosphate	C10H15N2O8P	Spectral Library - MoNA-export-LC-MS-MS_Negative_Mode.msp	High in ACs	68388	66258	67770	40762	49700	49368	7164	0	0	0	0	0	0	0	0	0	0	0	1.13	321.049	322.057	0	0	110190	109066	116430	8044	6980	0	0	0	1758	0	5926	0	0	0	2560	3898
Negative	D	4.31	227.129	228.136	[M-H]-	TRUE	Traumatic Acid	C12H20O4	Spectral Library - Bruker HMDB Metabolite Library_2.0 pos/neg	high in DCs and TCs	39612	34634	30164	45518	38030	35568	59318	49290	57874	65588	46248	52684	49244	50918	45208	55252	52240	51924	4.3	227.129	228.136	1556	1110	91942	98384	85572	131296	122390	95212	70378	109460	112212	138152	132786	121426	122178	125628	133290	125586
Negative	D	2.05	203.083	204.09	[M-H]-	TRUE	Tryptophan	C11H12N2O2	Spectral Library - MoNA-export-LC-MS-MS_Negative_Mode.msp	High in ACs	213418	214256	237400	257526	280104	250484	6204	5188	7242	4578	2712	3710	7020	6672	5528	5370	5400	4586	2.05	203.083	204.09	0	0	4793624	4689458	4705810	13002	12362	7950	6088	7070	13988	15548	10596	9112	7218	7810	6968	163060
Negative	D	4.52	215.129	216.136	[M-H]-	TRUE	Undecanedioic acid	C11H20O4	Spectral Library - Bruker HMDB Metabolite Library_2.0 pos/neg	No Diff	76110	66924	74574	85928	84484	82082	108572	115670	111274	102340	89644	103544	116872	106108	91980	104864	101392	109878	4.52	215.129	216.136	12980	13708	5438	4304	4214	311700	328956	283072	186120	274512	246702	339928	321894	299184	299532	321980	321740	267910
Negative	D	0.72	323.029	324.036	[M-H]-	TRUE	Uridine 5'-monophosphate	C9H13N2O9P	Spectral Library - Bruker HMDB Metabolite Library_2.0 pos/neg	high in AC1	96680	94580	90264	48530	46184	48488	11994	9652	9064	0	0	0	1120	0	0	0	0	0	0.72	323.029	324.036	0	0	637510	665168	623412	6094	6716	0	2150	4500	4184	6608	5430	2860	3010	5472	3938	73056
[truncated: 209 more columns]
